# Supplementary material for: A robot for high yield electrophysiology and morphology of single neurons in vivo
Source: Nat Commun. 2017 Jun 1;8:15604. doi: 10.1038/ncomms15604 (PMC5461495; doi:10.1038/ncomms15604)
Supplement: Supplementary Software — This software package contains the main program and all necessary subroutines to perform the operations of electrophysiology and single-cell electroporation described in our paper. The package was developed with and its functionality was tested both under the LabView 2013, Windows 7 environment. [file ncomms15604-s4.zip]

Archive with 25 entries (20 files):
- ACE_ver1_0 Folder/
- ACE_ver1_0 Folder/AUTOPATCH 1506.1_LBV2011.llb
- ACE_ver1_0 Folder/init multiclamp.vi
- ACE_ver1_0 Folder/Stoy/
- ACE_ver1_0 Folder/Stoy/AutoElectroporator/
- ACE_ver1_0 Folder/Stoy/AutoElectroporator/ACE_ver1_0.vi
- ACE_ver1_0 Folder/Stoy/AutoElectroporator/AP BNC Switch.vi
- ACE_ver1_0 Folder/Stoy/AutoElectroporator/AP Pressure Init.vi
- ACE_ver1_0 Folder/Stoy/AutoElectroporator/AP Pressure Set.vi
- ACE_ver1_0 Folder/Stoy/AutoElectroporator/AP Pressure Switch.vi
- ACE_ver1_0 Folder/Stoy/AutoElectroporator/AP Serial Write Pressure.vi
- ACE_ver1_0 Folder/Stoy/AutoElectroporator/Electroporate_PatchHeadstage.vi
- ACE_ver1_0 Folder/Stoy/AutoElectroporator/Get Terminal Name with Device Prefix.vi
- ACE_ver1_0 Folder/Stoy/AutoElectroporator/Log Append Basic.vi
- ACE_ver1_0 Folder/Stoy/AutoElectroporator/Log Create.vi
- ACE_ver1_0 Folder/Stoy/AutoElectroporator/Memtest_Electroporate.vi
- ACE_ver1_0 Folder/Stoy/AutoElectroporator/Memtest_IK.vi
- ACE_ver1_0 Folder/Stoy/AutoElectroporator/Memtest_IK_Wrapper.vi
- ACE_ver1_0 Folder/Stoy/AutoElectroporator/Multiclamp_Offset.vi
- ACE_ver1_0 Folder/Stoy/AutoElectroporator/TTL_Trigger.vi
- ACE_ver1_0 Folder/Stoy/AutoElectroporator/VoltageAppliedToCell.vi
- ACE_ver1_0 Folder/Stoy/Autopatcher/
- ACE_ver1_0 Folder/Stoy/Autopatcher/SerialRW.vi
- ACE_ver1_0 Folder/Stoy/ROE200_Drivers/
- ACE_ver1_0 Folder/Stoy/ROE200_Drivers/Piezo_Step.vi
